# Supplementary material for: Alcohol Misuse: Integrating Personality Traits and Decision-Making Styles for Profiling
Source: Behav Sci (Basel). 2025 May 2;15(5):622. doi: 10.3390/bs15050622 (PMC12108872; doi:10.3390/bs15050622)
Supplement: Supplementary file 1 [file behavsci-15-00622-s001.zip]

Archive with 1 entries (1 files):
- behavsci-3452531-supplementary.pdf
